# Supplementary material for: Targeting Lysophosphatidic Acid Ameliorates Dyslipidemia in Familial Hypercholesterolemia
Source: Research (Wash D C). 2025 Feb 27;8:0629. doi: 10.34133/research.0629 (PMC11865365; doi:10.34133/research.0629)
Supplement: Supplementary 1 — Supplementary Methods Tables S1 to S3 Figs. S1 to S4 [file research.0629.f1.zip]

Archive with 2 entries (2 files):
- Reporting checklist.docx
- Revised-Supplemental Material.docx
